# Supplementary material for: Identification of long noncoding RNAs involved in muscle differentiation
Source: PLoS One. 2018 Mar 2;13(3):e0193898. doi: 10.1371/journal.pone.0193898 (PMC5834194; doi:10.1371/journal.pone.0193898)
Supplement: S1 Table — For each lncRNA, their genomic locus (hg19), the fragments per kilobase of exon model per million mapped fragments (FPKM) values in each sample, log2 (fold change), and the p values from two-sided T test for each dataset, are shown. For those lncRNAs whose promoters were analyzed, the position of the transcription start sites and the strand of transcription are included. For the lncRNAs with incomplete annotation (red letters), transcription start sites were identified by manual curation using the information from RefSeq annotation. Only the significant lncRNAs from Fig 2 were included. (XLSX) [file pone.0193898.s003.xlsx]

## Sheet: Table S1
Supplementary Table 1. LncRNAs with differential expression during phenotypic change of VSMCs
A. LncRNAs increased in synthetic phenotype
Gene ID	Gene short name	Locus	GSE69637 Control 1	GSE69637 Control 2	GSE69637 Control 3	GSE69637 Control 4	GSE69637 PDGF treated 1	GSE69637 PDGF treated 2	GSE69637 PDGF treated 3	GSE69637 PDGF treated 4	GSE77120 Control 1	GSE77120 Control 2	GSE77120 MYOCD express 1	GSE77120 MYOCD express 2	GSE85910 Control 1	GSE85910 Control 2	GSE85910 TGFb treated 1	GSE85910 TGFb treated 2	Log2Fold (PDGF)	Log2Fold MYOCD)	Log2Fold (TGFb)	T test (PDGF)	T test (MYOCD)	T test (TGFb)	Significance	Transcription start site	Strand
ENSG00000255364.1	SMILR	chr8:123426570-123440790	0	0	9.60851	14.1231	75.543	165.611	66.0289	193.707	658.196	556.095	185.338	199.49	17.9815	51.3915	0	0	4.37665	-1.65732	-8.44238	0.0100369	0.0150942	0.173491	Significant	123580883	-
ENSG00000248323.5	LUCAT1	chr5:90598845-90610219	1.81807	2.34556	2.34181	0	15.0436	7.62413	3.54292	12.0805	143.938	101.556	22.0008	10.9659	5.12729	19.4702	0	0	2.4862	-2.88906	-6.95405	0.0217745	0.0399373	0.228488	Significant	90610219	-
ENSG00000254639.1	CTD-2589M5.5	chr11:46259932-46260818	0	0	0	7.79792	0	8.66102	7.0042	7.11035	37.5971	27.7221	13.9703	9.14013	14.0063	10.0072	0	0	1.49928	-1.49094	-6.91967	0.22179	0.061627	0.0266312	Significant	46259933	+
ENSG00000257453.1	RP11-290L1.3	chr12:76424273-76425158	3.85316	0	0	3.33969	4.47436	18.2804	4.46863	22.4424	20.9869	21.2776	5.7189	16.8373	2906.87	2838.92	468.109	550.332	2.72111	-0.899998	-2.49591	0.0680812	0.218407	0.000508736	Significant	76424274	+
ENSG00000260977.1	RP11-333I13.1	chr2:47004921-47007384	5.69389	1.28391	8.97358	28.7536	14.8922	10.9534	37.098	54.4646	11.6177	11.0858	3.72397	4.5683	16.8029	30.01	2.54015	3.58309	1.38508	-1.43135	-2.89432	0.175409	0.00476063	0.0916669	Significant	47004922	+
ENSG00000262211.1	CTD-2031P19.5	chr5:55231970-55237555	4.54901	15.7444	13.1302	7.53079	33.2912	31.8237	28.0975	20.9643	64.8147	26.285	14.1287	17.3321	25838	25610.3	4317.5	5152.58	1.4702	-1.52791	-2.44165	0.00278525	0.262897	0.00042489	Significant	55231971	+
ENSG00000237499.6	RP11-356I2.4	chr6:138144809-138189370	1.47279	14.1954	8.90778	18.4802	61.8655	52.6795	29.7687	38.1898	217.626	222.608	89.4717	92.6528	127.344	128.584	14.7318	51.3227	2.07345	-1.27242	-1.95077	0.00498027	0.000524047	0.0352276	Significant	138189370	-
ENSG00000253522.5	MIR3142HG	chr5:159895274-159914433	0	0	2.07547	4.36676	8.03836	2.25147	2.00249	17.4896	836.214	705.254	238.667	197.811	159.874	157.314	114.915	104.206	2.14115	-1.81985	-0.533204	0.172961	0.0150659	0.0123728	Significant	159895258	+
ENSG00000261468.1	RP11-1024P17.1	chr3:30739152-30741068	8.30826	37.5617	23.872	23.9607	26.4319	61.0056	87.2533	127.455	86.5266	68.5353	44.2038	36.1508	22.1611	26.3867	6.7004	9.45153	1.68485	-0.946665	-1.57588	0.0568009	0.0630983	0.0233792	Significant	30739153	+
ENSG00000274021.1	RP11-823E8.3	chr12:89744791-89747048	2.51024	2.83237	1.41412	4.95966	10.9545	13.8055	5.45791	10.0088	20.3001	19.819	5.1213	10.0519	141.727	145.272	83.8387	63.0729	1.74547	-1.39105	-0.96514	0.0091555	0.0372486	0.0218746	Significant	89744792	+
ENSG00000276116.2	FUT8-AS1	chr14:65877887-65879408	1.97663	3.36162	2.23886	7.1	1.08561	6.36547	6.49201	14.6726	603.045	612.586	213.762	183.169	724.572	637.628	265.503	288.565	0.944473	-1.61426	-1.29749	0.29591	0.00152865	0.0121636	Significant	65879408	-
ENSG00000245532.7	NEAT1	chr11:65190244-65213011	2103.96	4986.63	3567.65	3494.52	2915.61	6694.77	5314.71	5697.11	19746.1	17955	9839.87	10850.5	11793.4	10909.2	3977.75	3439.68	0.543102	-0.865641	-1.61384	0.15493	0.0143033	0.00455415	Significant	65190269	+
ENSG00000272711.1	RP11-259N19.1	chr2:75059781-75061114	19.6931	19.746	14.4693	29.7295	25.5313	34.1689	40.7186	86.0896	178.864	204.875	117.187	93.0995	67.142	87.9406	35.5263	42.9549	1.15322	-0.867149	-0.980805	0.11351	0.0393256	0.0740155	Significant	75061114	-
ENSG00000272734.1	ADIRF-AS1	chr10:88725101-88784489	35.3414	41.6824	51.4701	31.5137	62.0215	70.2031	102.035	55.3923	222.558	187.898	130.505	144.996	214.623	234.101	100.37	82.9558	0.854569	-0.574826	-1.29049	0.027654	0.0695073	0.00955305	Significant	88731068	-
ENSG00000237187.8	NR2F1-AS1	chr5:92745064-92921354	409.324	318.629	265.227	405.053	620.109	483.48	390.148	681.579	1821.63	2039.22	1270.62	1221.86	548.711	457.031	357.042	326.271	0.637473	-0.631296	-0.557506	0.0404268	0.0255422	0.0793926	Significant	92917026	-
ENSG00000276742.1	RP11-500G22.4	chr10:123716296-123716613	0	0	0	0	22.0839	33.8276	0	19.3186	52.1193	92.4722	35.5182	52.2854	160.185	38.1636	0	0	7.56282	-0.718342	-9.95528	0.0364631	0.323371	0.245559	Less significant
ENSG00000241956.9	CTC-340A15.2	chr5:163723701-164598649	33.0504	76.2542	3.08478	29.0977	10.8446	161.425	53.0032	42.0214	24.5056	31.096	2.38718	0	38.3107	21.831	0	0	0.915843	-4.43085	-8.23701	0.417246	0.0169114	0.0675633	Less significant
ENSG00000236453.5	AC003092.1	chr7:93652144-93695973	0	3.71052	0	0	0	2.35581	13.1255	8.72143	127.721	145.014	95.0025	65.12	23.364	10.3263	0	0	2.58143	-0.767581	-7.40473	0.153106	0.0825268	0.122779	Less significant
ENSG00000259969.1	RP11-999E24.3	chr14:58460262-58461243	6.83681	27.3951	11.7405	11.1371	11.4209	79.235	30.3674	23.539	13.8689	24.1046	0	0	8.11906	29.0028	7.36469	10.389	1.33381	-7.57643	-1.05574	0.209508	0.065589	0.455589	Less significant
ENSG00000269889.1	RP11-816J6.3	chr3:169487436-169489831	0	2.41794	4.83834	1.73027	0	7.82368	7.05318	12.0875	16.8485	2.44027	6.55839	3.21815	19.7267	7.04686	0	0	1.54363	-0.966032	-7.0754	0.146806	0.58603	0.16914	Less significant
ENSG00000228536.2	RP11-392O17.1	chr1:219582864-219632711	0	0	5.11868	0	1.65825	9.52515	12.0902	3.42676	6.17582	8.02985	0	4.66434	90.2199	6.55653	22.9602	0	2.29592	-1.56632	-2.06599	0.100442	0.19768	0.484474	Less significant
ENSG00000234779.1	RP11-62F24.2	chr9:16726811-16727522	0	8.26417	16.6365	0	0	6.59346	24.8423	31.9761	149.611	172.368	83.3993	45.4704	55.7356	39.8271	25.2833	0	1.33465	-1.31971	-1.90991	0.300795	0.0486669	0.142924	Less significant
ENSG00000225472.1	RP11-120J1.1	chr9:14317083-14357907	0	16.031	2.00393	18.5443	3.89943	16.2265	12.2822	32.6529	30.68	39.1736	13.7968	27.0799	36.6557	45.9102	0	10.6204	0.823921	-0.770139	-2.93528	0.389605	0.207472	0.0362645	Less significant
ENSG00000232934.7	RP11-324O2.3	chr10:114155570-114185347	2.78515	0	12.9618	7.01897	9.50143	7.83649	15.8007	0	40.6579	15.8543	12.9897	12.5368	69.3155	87.656	29.3468	0	0.533819	-1.1404	-2.41127	0.568873	0.338021	0.0662983	Less significant
ENSG00000258940.2	RP11-407N17.5	chr14:39734906-39736265	0	5.14131	3.85291	6.34737	13.7087	9.38391	16.1488	5.1737	34.7029	82.2582	29.0948	35.6925	36.6478	35.1682	14.8838	13.9969	1.5094	-0.850264	-1.30826	0.0401393	0.390693	0.00161037	Less significant
ENSG00000276900.1	RP11-467L13.7	chr12:31882050-31884138	4.79481	5.41425	5.40674	10.8439	17.2062	10.0517	14.1642	14.0512	26.2137	46.5095	24.5515	21.9041	13.4277	21.5838	9.13462	0	1.05672	-0.644328	-1.91538	0.0119848	0.327982	0.168946	Less significant
ENSG00000206344.7	HCG27	chr6:31162976-31171745	4.51797	5.62966	4.08877	15.0113	7.37052	7.72952	17.1045	17.5327	36.9788	54.3797	36.4621	25.6901	23.1491	19.7731	9.14643	0	0.757962	-0.554253	-2.20594	0.229382	0.28969	0.0741713	Less significant
ENSG00000227082.1	CH17-437K3.1	chr1:121102016-121204983	2.21908	3.32702	2.07565	24.9606	15.6603	12.8474	7.20126	26.4971	46.4534	52.5312	14.6038	17.3178	58.5729	35.306	31.5444	18.735	0.924608	-1.62657	-0.898176	0.32573	0.00970803	0.242381	Less significant
ENSG00000281501.1	SEPSECS-AS1	chr4:25162262-25203062	33.2775	15.5876	6.69871	23.8978	38.6009	85.1145	88.1677	103.063	46.7629	80.1337	51.0876	36.1277	6.57508	50.7826	31.4926	0	1.98136	-0.539968	-0.860862	0.00789031	0.391275	0.680682	Less significant
ENSG00000260641.1	RP11-1299A16.3	chr4:99580054-99585701	6.08538	5.77958	9.9632	15.5547	15.2081	24.57	18.6863	21.0076	21.0066	22.7366	10.4413	9.10842	3.48986	9.14143	4.22052	1.48832	1.07996	-1.15381	-1.11872	0.0129119	0.00805016	0.385079	Less significant
ENSG00000247317.3	RP11-273G15.2	chr8:144063154-144099854	7.32377	8.58183	2.45698	4.06092	3.73402	16.1722	24.9233	6.66541	50.2965	56.455	24.3398	18.5042	10.0031	16.2143	14.47	0	1.18507	-1.31307	-0.84862	0.197743	0.0171718	0.533422	Less significant
ENSG00000231407.5	RP11-576I22.2	chr1:170429593-170501788	32.9415	40.1313	19.0088	29.3247	82.5827	65.571	111.668	15.6807	21.0312	26.2153	9.06048	6.44601	35.6876	14.1303	21	13.9486	1.17957	-1.59494	-0.508977	0.110648	0.0318707	0.579428	Less significant
ENSG00000237976.1	RP11-126K1.6	chr1:151319442-151320503	10.0599	3.92652	0	0	19.2791	3.16441	3.84908	19.4625	85.2049	78.8735	65.6155	39.6271	45.5428	32.5397	41.314	0	1.68178	-0.639685	-0.915092	0.174757	0.158855	0.485329	Less significant
ENSG00000259343.5	TMC3-AS1	chr15:81616717-81654378	59.0155	8.30309	46.0678	36.5586	13.5146	49.5898	140.813	78.8453	157.312	330.203	89.573	118.32	286.72	332.451	125.92	172.39	0.913354	-1.22881	-1.05302	0.295732	0.251673	0.038896	Less significant
ENSG00000261220.2	RP11-629O1.2	chr8:134585425-134586104	17.3208	26.8683	43.7306	36.4834	52.628	37.9466	65.6449	33.401	245.643	298.199	215.777	125.327	145.695	246.043	72.0897	33.8996	0.606501	-0.672661	-1.88399	0.130722	0.192204	0.116935	Less significant
ENSG00000238057.8	ZEB2-AS1	chr2:145275663-145279044	4.50584	1.33	12.6214	12.4998	27.7443	3.1887	4.61535	10.2638	15.3557	16.5708	0	14.8209	80.6888	55.3547	48.842	0	0.559483	-1.09679	-1.4741	0.578444	0.368996	0.253865	Less significant
ENSG00000225880.5	LINC00115	chr1:521368-794826	9.40516	16.0353	12.0177	12.263	15.5516	19.5093	18.0853	21.5089	49.8579	57.5693	41.5089	25.923	45.4031	12.164	10.2958	7.26207	0.58253	-0.670267	-1.70179	0.0151334	0.148148	0.353412	Less significant
ENSG00000230918.1	AC008063.2	chr2:162929765-162931679	15.8433	25.9058	7.41629	10.767	3.63034	47.7469	43.4812	7.34685	200.586	174.822	100.686	70.5797	86.5245	226.673	52.3266	110.729	0.7661	-1.13131	-0.940861	0.423902	0.0356735	0.426954	Less significant
ENSG00000235385.1	LINC02154	chrX:13284166-13321571	1.84367	5.71136	2.11492	52.9008	25.7745	10.6021	12.7396	61.0894	98.6558	110.248	35.7586	62.6081	26.168	18.6955	15.8245	12.5094	0.812671	-1.08505	-0.659282	0.511413	0.0634131	0.180541	Less significant
ENSG00000234155.1	RP11-30P6.6	chr6:86096936-86099904	6.68232	3.13863	6.89426	4.39238	15.1678	9.18082	4.23184	10.1451	24.7388	14.2355	14.5738	9.83295	2.73993	7.82962	2.48522	3.5056	0.863266	-0.670853	-0.798756	0.118471	0.333559	0.470789	Less significant
ENSG00000281453.1	TGFB2-OT1	chr1:218615967-218617338	434.355	175.464	213.434	630.479	897.432	769.466	352.648	179.142	7496.91	8356.15	4292.31	4574.47	1808.11	1821.59	918.242	1039	0.596747	-0.838265	-0.89096	0.38747	0.0163478	0.00523694	Less significant
ENSG00000228265.5	RALY-AS1	chr20:32570857-32582163	21.1229	4.51437	7.0465	5.10422	3.44705	17.0235	17.2003	17.473	187.082	224.256	158.731	72.4987	85.4933	96.3474	50.0533	52.9541	0.540508	-0.830452	-0.818715	0.438285	0.195133	0.0197124	Less significant
ENSG00000283196.1	RP4-614C10.2	chr2:91805185-91848037	126.653	307.633	465.351	207.346	237.372	503.289	548.444	294.832	1245.59	1217.35	796.299	809.795	362.042	305.331	160.936	162.018	0.516725	-0.616763	-1.0467	0.302278	0.00133166	0.026066	Less significant
ENSG00000273402.1	RP5-855D21.2	chr8:187044-187669	13.169	7.70356	11.5802	16.8413	37.811	18.6285	0	15.2801	36.4345	25.8574	19.8563	19.4867	14.9305	21.3352	0	19.1074	0.537318	-0.660247	-0.917386	0.509486	0.162402	0.484211	Less significant
B. LncRNAs increased in contractile phenotype
Gene ID	Gene short name	Locus	GSE69637 Control 1	GSE69637 Control 2	GSE69637 Control 3	GSE69637 Control 4	GSE69637 PDGF treated 1	GSE69637 PDGF treated 2	GSE69637 PDGF treated 3	GSE69637 PDGF treated 4	GSE77120 Control 1	GSE77120 Control 2	GSE77120 MYOCD express 1	GSE77120 MYOCD express 2	GSE85910 Control 1	GSE85910 Control 2	GSE85910 TGFb treated 1	GSE85910 TGFb treated 2	Log2Fold (PDGF)	Log2Fold MYOCD)	Log2Fold (TGFb)	T test (PDGF)	T test (MYOCD)	T test (TGFb)	Significance	Transcription start site	Strand
ENSG00000249669.9	CARMN	chr5:148786251-148812398	536.821	540.509	193.664	262.578	258.815	280.238	272.422	234.309	645.479	656.717	15301.8	14066.5	204.639	189.21	1163.9	1053.43	-0.552136	4.49503	2.49251	0.230104	0.00193178	0.00372089	Significant	148786408	+
ENSG00000260604.2	RP1-140K8.5	chr6:3905153-3912213	25.7923	13.9454	14.3324	4.63642	1.60613	1.01578	0.80003	4.63649	189.784	188.299	473.784	538.189	8.31287	19.1355	120.64	133.535	-2.80486	1.41992	3.20169	0.0286462	0.0101713	0.00546811	Significant	3912213	-
ENSG00000257894.2	RP1-78O14.1	chr12:79734984-79897176	1.60241	13.6106	12.4097	10.816	0	1.47148	2.62188	3.65525	1.9095	6.77584	13.0068	16.7054	0	5.59022	23.2388	15.0178	-2.25287	1.75124	2.73154	0.0355152	0.0751062	0.0814635	Significant	79849240	-
ENSG00000272970.1	RP11-329B9.4	chr3:184451862-184456737	46.7304	35.1118	12.7858	13.8404	3.12365	10.3084	6.23332	12.7097	24.7202	12.5313	79.9892	95.0265	0	9.04704	11.4866	32.4087	-1.73191	2.22604	2.25356	0.0686096	0.0191763	0.265916	Significant	184451863	+
ENSG00000224116.6	INHBA-AS1	chr7:41733513-41818986	3.65524	6.20232	13.8262	4.16794	0	1.11973	3.41937	1.39171	14.9616	9.84379	74.4731	85.0679	11.0716	11.0181	28.7267	19.5645	-2.15788	2.67542	1.12135	0.0673418	0.00753996	0.103621	Significant	41733514	+
ENSG00000280143.1	AP000892.6	chr11:117075682-117081008	118.939	155.875	21.4676	94.3937	44.4744	59.0651	24.168	89.909	910.084	944.711	11822.6	11076.7	394.329	376.195	681.698	778.117	-0.843009	3.62583	0.921697	0.21949	0.00125661	0.0196634	Significant	117075683	+
ENSG00000282057.1	RP4-621F18.2	chr1:85947963-86043933	4303.35	4746.06	1789.1	4956.89	3588.55	2276.71	1931.14	1749.75	2168.7	2335.18	17155.2	15632.3	871.565	899.262	2273.42	2475.7	-0.72649	2.86385	1.42313	0.112999	0.00292096	0.00466648	Significant	86043933	-
ENSG00000268129.1	RP11-91G21.1	chr3:142679491-142720401	23.6954	18.652	32.7405	20.5957	9.18921	11.2536	4.58918	13.8105	34.3245	91.3499	216.298	200.797	17.5823	0	31.9002	22.5022	-1.29187	1.72908	1.61852	0.00832906	0.0387461	0.206035	Significant	142720309	-
ENSG00000232160.6	RAP2C-AS1	chrX:131351174-131566890	19.9699	57.3158	22.3968	79.6546	21.2598	35.5032	33.6673	16.0289	121.644	133.623	192.938	175.043	49.5422	43.7928	103.607	115.915	-0.750177	0.527278	1.2321	0.274831	0.034617	0.0113919	Significant	131352535	+
ENSG00000270005.1	RP11-380L11.3	chr12:124420168-124420753	11.0231	17.2871	21.6665	19.0082	4.25173	3.47958	8.4911	17.0992	160.905	146.821	224.712	225.908	49.4532	47.112	74.7698	63.2897	-1.04095	0.549968	0.514818	0.0601045	0.00964333	0.0713056	Significant	124420753	-
ENSG00000224459.1	RP11-169K16.4	chr1:16066545-16076391	66.7086	25.9736	3.7179	18.8939	21.8401	2.99193	0	29.4628	3.52708	3.57594	52.8606	33.0123	0	0	39.3345	55.4908	-1.08084	3.55899	8.89217	0.355808	0.0580224	0.0278234	Less significant
ENSG00000260992.1	DOCK9-AS2	chr13:99740072-99740879	4.46869	12.8816	12.8905	3.69464	2.51368	2.08322	2.5072	0	15.299	20.6812	27.7912	37.5016	0	0	9.47832	26.7419	-2.19395	0.856136	7.5086	0.0426896	0.118492	0.170788	Less significant
ENSG00000235499.1	AC073046.25	chr2:74212258-74213470	8.37684	10.5521	0	8.12508	0	0	0	0	32.6391	49.6369	88.955	87.2991	100.314	0	151.692	42.8077	-6.10087	1.09725	0.953854	0.0267682	0.0314736	0.589753	Less significant
ENSG00000228495.1	LINC01013	chr6:132453054-132490514	587.185	334.665	51.1165	129.392	9.59802	6.24493	6.98527	16.8366	27.9142	26.1962	89.2071	76.0711	7.77227	14.5391	5.02196	48.9287	-4.78264	1.60734	1.26633	0.0685344	0.013906	0.550218	Less significant
ENSG00000236546.1	RP1-118J21.5	chr1:40363416-40364770	16.2726	10.735	5.3719	15.4159	7.85962	4.33903	0	10.7169	47.6249	56.3321	724.547	693.371	32.5271	23.2391	88.5169	27.7489	-1.0476	3.76715	1.05728	0.118044	0.000606319	0.428797	Less significant
ENSG00000250802.6	ZBED3-AS1	chr5:76382564-76462734	21.3095	18.1757	54.3472	6.75385	2.37587	3.92414	28.1393	0	16.1555	27.5527	25.2896	41.5142	0	3.08466	19.5348	5.52455	-1.53537	0.609753	2.943	0.2223	0.364236	0.265258	Less significant
ENSG00000266053.2	NDUFV2-AS1	chr18:9102733-9254344	0	10.9062	13.7283	7.87054	2.69757	2.23257	0	0	51.0036	62.5701	91.4558	136.779	44.5114	30.6441	109.743	63.1855	-2.62606	1.00562	1.20006	0.0643181	0.133816	0.181791	Less significant
ENSG00000240996.1	RP11-80H5.7	chr10:91426937-91459428	0	6.91385	13.8513	5.01319	0	0	3.38019	3.43604	3.31531	10.0837	13.5508	13.2986	13.5858	0	12.3242	34.7721	-1.85906	0.992095	1.77854	0.168904	0.185442	0.329779	Less significant
ENSG00000215483.9	LINC00598	chr13:40653242-41109944	10.6926	1.6876	3.18925	5.44303	0	1.77479	0.795572	2.10135	15.2931	16.0334	28.7375	17.2711	0	9.61187	11.4544	26.2618	-2.07791	0.551596	1.95021	0.0905637	0.329589	0.252382	Less significant
ENSG00000248458.2	RP4-598P13.1	chr1:67131546-67142710	17.9715	7.8785	14.1747	4.46265	6.11976	1.27728	1.52521	4.74899	9.71005	8.2038	30.8666	10.8186	0	4.73794	6.01554	8.48572	-1.67356	1.20935	1.57396	0.0566113	0.358575	0.209188	Less significant
ENSG00000240057.5	RP11-572M11.4	chr3:112738378-112902148	3.80686	8.38729	0	18.9461	0	4.85549	10.4144	5.932	33.4311	32.2725	156.995	143.895	0	46.7759	46.3096	83.7888	-0.546037	2.19177	1.47183	0.610126	0.00311222	0.298993	Less significant
ENSG00000248206.1	RP11-739P1.2	chr4:184908830-184909903	6.63628	0	3.89194	11.3244	3.81276	0	0	0	11.0082	11.1607	29.9965	9.81271	0	21.4871	13.6406	19.2435	-2.40114	0.838838	0.609301	0.129199	0.474301	0.65885	Less significant
ENSG00000273204.1	RP4-549L20.3	chr1:101360483-101360912	33.4453	0	16.5409	6.26592	8.20911	13.1129	0	7.95053	40.6244	41.1872	55.3561	99.597	0	39.6527	100.69	35.5166	-0.933002	0.919793	1.77516	0.419996	0.24012	0.333119	Less significant
ENSG00000259426.5	RP11-253M7.1	chr15:69689242-69707368	53.08	40.6814	16.1334	76.6422	32.5413	34.3327	39.3321	3.76062	220.466	185.308	549.665	602.088	147.7	113.651	192.797	461.728	-0.760247	1.50462	1.3238	0.247769	0.0070837	0.284016	Less significant
ENSG00000259863.1	SH3RF3-AS1	chr2:109743782-109745386	6.49703	5.25736	0	5.91701	3.05505	1.7069	5.07468	1.05951	13.2205	36.8599	70.5417	69.2285	36.1175	12.9014	36.8556	92.4243	-0.677878	1.47705	1.39544	0.367317	0.0631534	0.314173	Less significant
ENSG00000223652.2	AC106786.1	chr5:122422942-122425994	6.8854	15.5319	2.65067	0	2.58513	2.14129	5.15711	2.64468	28.7596	58.316	79.3841	91.6499	86.4492	39.632	236.818	127.17	-0.978161	0.972319	1.52804	0.400651	0.119735	0.184124	Less significant
ENSG00000278396.1	RP11-120E11.2	chr14:93800873-93801403	0	10.3844	10.4219	7.69324	0	4.17166	5.12441	0	56.333	33.3161	76.7549	131.821	0	27.4906	17.4517	24.621	-1.57557	1.21638	0.61033	0.138211	0.184508	0.658837	Less significant
ENSG00000223725.6	AC007879.5	chr2:208104373-208394519	8.47953	5.13578	20.9941	5.82547	14.8828	0	10.0239	0	50.3662	104.631	172.404	67.3221	0	66.898	135.899	143.795	-0.690283	0.628488	2.06054	0.48778	0.54809	0.0872882	Less significant
ENSG00000245975.2	RP11-30K9.6	chr15:59060270-59063173	13.143	16.1663	2.48501	7.89158	2.41101	4.03551	7.20948	6.25846	27.1617	15.736	49.3379	48.4194	0	7.57323	9.61536	6.78179	-0.980587	1.18454	1.09435	0.173406	0.0409917	0.389092	Less significant
ENSG00000272975.1	MYHAS	chr17:10286448-10527203	7.19663	5.775	4.90765	0.983498	4.07317	0.57039	2.70586	0	2.89392	1.34794	3.34402	4.67398	4.15005	0	3.56673	4.78347	-1.31366	0.887623	0.974926	0.12832	0.205277	0.433899	Less significant
ENSG00000280302.1	RP11-64C12.1	chr18:12279425-12282738	7.82534	4.1704	2.31285	0.970739	3.13258	0	3.56702	2.3425	6.45781	7.0509	24.3622	17.2674	2.03565	2.90852	3.69281	5.20897	-0.731684	1.60943	0.82321	0.390905	0.0585276	0.152061	Less significant
ENSG00000228010.5	AC073343.13	chr7:6703604-6748532	12.5953	10.309	20.6916	7.63393	5.08996	12.4252	0	0	64.2883	46.8905	106.4	61.8431	19.1212	13.6623	17.3464	46.7886	-1.52702	0.596787	0.963859	0.0837992	0.355209	0.404978	Less significant
ENSG00000270021.1	CTC-203F4.2	chr5:134734969-134736986	3.56175	2.41402	8.03587	8.46435	0.7784	4.57473	5.42985	4.05988	32.3456	27.6157	57.9802	47.7967	6.97627	2.49194	9.4917	17.8519	-0.585701	0.816842	1.5104	0.340956	0.0551417	0.200215	Less significant
ENSG00000280099.1	RP11-33E12.2	chr1:85618169-85619886	29.1416	8.7306	22.2856	30.6753	15.0263	7.87535	8.42358	23.4706	7.13723	5.16865	12.5013	8.17905	0	5.96996	7.57977	5.34601	-0.724998	0.739539	1.08907	0.195623	0.219911	0.389096	Less significant
ENSG00000267454.5	ZNF582-AS1	chr19:56905024-56910541	24.9528	6.964	31.494	15.2069	4.82823	14.4788	13.3737	6.17571	99.4932	103.759	134.354	210.343	57.2393	64.7238	112.732	82.8692	-1.00925	0.761476	0.680581	0.144535	0.204206	0.139202	Less significant
ENSG00000273213.1	RP5-998N21.10	chr1:149398876-149429348	38.5677	12.7968	57.6668	50.8674	18.7849	15.4973	9.37147	54.1363	241.505	345.301	480.897	389.147	114.192	81.5864	126.606	259.789	-0.707115	0.568045	0.980128	0.313695	0.177575	0.298978	Less significant
ENSG00000247240.7	UBL7-AS1	chr15:74753605-74773643	18.2297	21.8773	20.1686	18.9427	18.0837	17.8233	4.62809	10.5956	56.6379	56.3254	126.249	47.3635	35.9934	54.4653	63.8713	67.5065	-0.627668	0.619126	0.537399	0.0789729	0.522379	0.161808	Less significant
