# Supplementary material for: Identification of long noncoding RNAs involved in muscle differentiation
Source: PLoS One. 2018 Mar 2;13(3):e0193898. doi: 10.1371/journal.pone.0193898 (PMC5834194; doi:10.1371/journal.pone.0193898)
Supplement: S2 Table — Among the transcription factors included in the ChIP-seq data from ENCODE, we identified those that were significantly enriched in the promoters of lncRNAs that increased in the synthetic phenotype compared with those increased in the contractile phenotype (one-sided Fisher’s exact test). This analysis resulted in three transcription factors with p values lower than 0.1. There was no transcription factor enriched in the lncRNA promoters of the contractile phenotype against those of the synthetic phenotype. (XLSX) [file pone.0193898.s004.xlsx]

## Sheet: Table S2
Supplementary Table 2. LncRNAs with ChIP-seq signal of transcription factor in the promoter region
TF	LncRNAs increased in synthetic phenotype (among 15 lncRNAs)	LncRNAs increased in contractile phenotype (among 10 lncRNAs)	Fisher's test (one-sided)
Sin3a	ADIRF-AS1, CTD-2589M5.5, FUT8-AS1, MIR3142HG, NEAT1, NR2F1-AS1, RP11-259N19.1, RP11-290L1.3, RP11-356I2.4, RP11-823E8.3 (10 lncRNAs)	RP11-91G21.1 (1 lncRNAs)	0.06727
Smc3	CTD-2031P19.5, CTD-2589M5.5, FUT8-AS1, LUCAT1, MIR3142HG, NEAT1, NR2F1-AS1, RP11-333I13.1, RP11-356I2.4 (9 lncRNAs)	RP1-140K8.5 (1 lncRNAs)	0.08903
Rad21	CTD-2031P19.5, CTD-2589M5.5, FUT8-AS1, LUCAT1, MIR3142HG, NEAT1, NR2F1-AS1, RP11-259N19.1, RP11-290L1.3, RP11-333I13.1, RP11-356I2.4, RP11-823E8.3 (12 lncRNAs)	INHBA-AS1, RP1-140K8.5 (2 lncRNAs)	0.09335
