# Supplementary material for: Identification of long noncoding RNAs involved in muscle differentiation
Source: PLoS One. 2018 Mar 2;13(3):e0193898. doi: 10.1371/journal.pone.0193898 (PMC5834194; doi:10.1371/journal.pone.0193898)
Supplement: S3 Table — The coding potential of selected lncRNAs in Figs 5 and 6 was analyzed at (A) CPAT and (B) CPC web servers [30, 31]. (XLSX) [file pone.0193898.s005.xlsx]

## Sheet: Table S3
Supplementary Table 3. Bioinformatics analysis of coding potential of selected lncRNAs
A. CPAT algorithm
Sequence Name	RNA size	ORF size	Ficket Score	Hexamer Score	Coding Probability	Coding Label
RP11-356I2.4	1965	315 (unreliable ORF)	0.5084	0.190862	0.124227	no
RP11-1024P17.1	1916	195 (unreliable ORF)	0.546	-0.467185	0.000567325	no
NR2F1-AS1	2818	192 (unreliable ORF)	0.9525	-0.0159555	0.0354071	no
B. CPC algorithm
ID	Size	C/NC	Coding Potential Score
RP11-356I2.4	1965	noncoding	-0.863928
RP11-1024P17.1	1916	noncoding	-1.18208
NR2F1-AS1	2818	noncoding	-0.31529
