# Supplementary material for: Identification of long noncoding RNAs involved in muscle differentiation
Source: PLoS One. 2018 Mar 2;13(3):e0193898. doi: 10.1371/journal.pone.0193898 (PMC5834194; doi:10.1371/journal.pone.0193898)
Supplement: S4 Table — We used NPInter database to search the experimentally verified association between lncRNAs and proteins [41], and listed the pairs of lncRNA and interacting protein. The experimental method to identify these associations was also shown. (XLSX) [file pone.0193898.s006.xlsx]

## Sheet: Sheet1
Supplementary Table 4. Interaction of selected lncRNAs with proteins
LncRNA	Interacting protein	Experiment
RP11-356I2.4	ADAR1	CLIP-Seq
RP11-356I2.4	WDR33	PAR-CLIP
RP11-356I2.4	RBM6	CLIP-Seq
RP11-356I2.4	HNRNPA2B1	HITS-CLIP
RP11-356I2.4	Fus/Tls	CLIP-Seq
RP11-1024P17.1	WDR33	PAR-CLIP
RP11-1024P17.1	HNRNPA2B1	HITS-CLIP
NR2F1-AS1	WDR33	PAR-CLIP
NR2F1-AS1	HNRPH1	CLIP-Seq
NR2F1-AS1	hnRNPA1	CLIP-Seq
NR2F1-AS1	hnRNPM	CLIP-Seq
NR2F1-AS1	CSTF2	PAR-CLIP
NR2F1-AS1	CSTF2T	PAR-CLIP
NR2F1-AS1	ZC3H7B	PAR-CLIP
NR2F1-AS1	CSTF2	iCLIP
NR2F1-AS1	TDP-43	iCLIP
NR2F1-AS1	RBM6	CLIP-Seq
NR2F1-AS1	RBM10	CLIP-Seq
NR2F1-AS1	MOV10	PAR-CLIP
NR2F1-AS1	UPF1	PAR-CLIP
NR2F1-AS1	HNRNPA2B1	HITS-CLIP
NR2F1-AS1	Fus/Tls	CLIP-Seq
