# Supplementary material for: Identification of long noncoding RNAs involved in muscle differentiation
Source: PLoS One. 2018 Mar 2;13(3):e0193898. doi: 10.1371/journal.pone.0193898 (PMC5834194; doi:10.1371/journal.pone.0193898)
Supplement: S5 Table — (XLSX) [file pone.0193898.s007.xlsx]

## Sheet: Sheet1
Supplementary Table 5. List of PCR primers used in this study
Gene	Forward (5' -> 3')	Reverse (5' -> 3')	Amplicon size (bp)	Tm	GC (%)
LUCAT1	ATGTGTTCTGACTTCTGGCTC	AGGAATTTGTGGTCTCTGGTG	90	57.0 / 56.9	47.6 / 47.6
RP11-333I13.1	GTGTGAAAGCACAGCCATCT	AACAAGGTCTTGGCCAGTCT	81	57.8 / 58.2	50.0 / 50.0
RP11-356I2.4	AGAGGAGTGACAAGCCTGAG	GACAAGGCTGCCAGAAGATG	146	57.8 / 58.0	55.0 / 55.0
RP11-1024P17.1	GAACCCAGGTCTCTGTCAGT	TCCACTCTTTGCTAGGTGCT	180	57.7 / 57.7	55.0 / 50.0
NR2F1-AS1	AATGGCCACGCTGTATTGAC	AACATCTGCTGCAACCTGTG	162	57.9 / 58.1	50.0 / 50.0
TNFAIP3	TGTTAATGCCTCTGAGTGTCC	TCTTTCCCTGTGACCATTGC	85	56.7 / 57.1	47.6 / 50.0
TGFBR2	GTGTGAGACGTTGACTGAGTG	TTTGGTAGTGTTTAGGGAGCC	163	57.9 / 56.6	52.4 / 47.6
NR2F1	ATACTGCCGCCTCAAGAAGT	CATTCTTCCTCGCTGAACCG	67	58.1 / 58.1	50.0 / 55.0
CNN1 (Calponin1)	TCAAGGCCATCACCAAGTATG	CTTCTCTGCGTACTTCACTCC	167	57.0 / 57.2	47.6 / 52.4
SM22a (TAGLN, Transgelin)	GTCCGAACCCAGACACAAGT	CTCATGCCATAGGAAGGACC	98	58.9 / 56.5	55.0 / 55.0
GAPDH	ACAACTTTGGTATCGTGGAAGG	GCCATCACGCCACAGTTTC	101	57.6 / 58.9	45.5 / 57.9
